# Supplementary material for: A phase-variable capsule facilitates Akkermansia muciniphila colonization of the intestinal mucus layer
Source: mBio. 2026 Jun 18;17(7):e01048-26. doi: 10.1128/mbio.01048-26 (PMC13343947; doi:10.1128/mbio.01048-26)
Supplement: Supplemental Tables — Tables S1-S3. [file mbio.01048-26-s0002.xlsx]

## Sheet: TableS1
Table S1. Akkermansia genomes used for CPS1 phylogenetic tree (Figure 1B)
Strain	Species	Paper	NCBI RefSeq Assembly
AE01SA01	A. durhamii	Mueller 2024	GCA_036417395.1
AE09SA01	A. biwaensis	Mueller 2024
AE10SA01	A. biwaensis	Mueller 2024
AE51RA01	A. biwaensis	Mueller 2024
Akk0096	A. muciniphila muciniphila	Becken 2021	GCF_018847935.1
Akk0196	A. biwaensis	Becken 2021	GCF_018847895.1
Akk0200	A. muciniphila muciniphila	Becken 2021	GCF_018847795.1
Akk0490	A. biwaensis	Becken 2021	GCF_018847755.1
Akk0496a	A. biwaensis	Becken 2021	GCF_018847695.1
Akk0496b	A. biwaensis	Becken 2021	GCF_018847615.1
Akk0500a	A. muciniphila muciniphila	Becken 2021	GCF_018847575.1
Akk0500b	A. muciniphila communis	Becken 2021	GCF_018847595.1
Akk0580	A. massiliensis	Becken 2021	GCF_018847555.1
Akk0880	A. muciniphila communis	Becken 2021	GCF_018847535.1
Akk1370	A. muciniphila communis	Becken 2021	GCF_018847495.1
Akk13715	A. muciniphila communis	Becken 2021	GCF_018847515.1
Akk1376	A. muciniphila communis	Becken 2021	GCF_018847475.1
Akk14115	A. biwaensis	Becken 2021	GCF_018779745.1
Akk14745	A. muciniphila communis	Becken 2021	GCF_018847455.1
Akk1476	A. massiliensis	Becken 2021	GCF_018847415.1
Akk1570	A. muciniphila communis	Becken 2021	GCF_018847395.1
Akk1573	A. massiliensis	Becken 2021	GCF_018847375.1
Akk1576	A. muciniphila communis	Becken 2021	GCF_018847355.1
Akk1610	A. muciniphila communis	Becken 2021	GCF_018847335.1
Akk16115	A. muciniphila communis	Becken 2021	GCF_018847315.1
Akk1613	A. muciniphila communis	Becken 2021	GCF_018847295.1
Akk16145	A. muciniphila communis	Becken 2021	GCF_018847275.1
Akk1616	A. muciniphila communis	Becken 2021	GCF_018847255.1
Akk1683	A. muciniphila communis	Becken 2021	GCF_018779765.1
Akk1713	A. muciniphila muciniphila	Becken 2021	GCF_018847235.1
Akk1756	A. muciniphila communis	Becken 2021	GCF_018847215.1
Akk1826d	A. biwaensis	Becken 2021	GCF_018779705.1
Akk1863	A. massiliensis	Becken 2021	GCF_018847195.1
Akk18645	A. massiliensis	Becken 2021	GCF_018779715.1
Akk1990	A. muciniphila communis	Becken 2021	GCF_018847175.1
Akk2000	A. massiliensis	Becken 2021	GCF_018847135.1
Akk2030	A. muciniphila communis	Becken 2021	GCF_018847155.1
Akk2090	A. muciniphila communis	Becken 2021	GCF_018847115.1
Akk2190	A. massiliensis	Becken 2021	GCF_018847095.1
Akk2196	A. massiliensis	Becken 2021	GCF_018847075.1
Akk2633	A. biwaensis	Becken 2021	GCF_018779665.1
Akk2650	A. muciniphila communis	Becken 2021	GCF_018779675.1
Akk2670	A. muciniphila muciniphila	Becken 2021	GCF_018847055.1
Akk2680	A. massiliensis	Becken 2021	GCF_018847035.1
Akk2750	A. biwaensis	Becken 2021	GCF_018847015.1
AkkB40	A. massiliensis	Becken 2021	GCF_018846995.1
ATCC_BAA835	A. muciniphila muciniphila	Derrien 2004	GCF_000020225.1
Duke_Pig	A. massiliensis	Mueller 2024
MmAkk2	A. ignis	Kelly 2023	GCA_030848265.1
MmAkk3	A. ignis	Kelly 2023	GCA_030848305.1
RCC_10PD	A. muciniphila communis	Mueller 2024
RCC_12PD	A. durhamii	Mueller 2024	GCA_036417355.1
RCC_15CR	A. muciniphila communis	Mueller 2024
RCC_17CR	A. massiliensis	Mueller 2024
RCC_19PR	A. massiliensis	Mueller 2024
RCC_24CR	A. massiliensis	Mueller 2024
RCC_29PR	A. massiliensis	Mueller 2024
RCC_7PR	A. muciniphila muciniphila	Mueller 2024

## Sheet: TableS2
Table S2. Bacterial strains used in this study.
Species	Strain	Genotype	Source	Reference (PMID)
A. muciniphila subsp. muciniphila	MucT (ATCC BAA-835)	wild-type strain	ATCC	15388697
A. muciniphila subsp. muciniphila	CPS- (wzy::Tn gad::Tn)	Amuc_2086::Tn Amuc_0372::Tn	MucT transposon mutant library	37337046
A. muciniphila subsp. muciniphila	gad::Tn	Amuc_0372::Tn	MucT transposon mutant library	37337046
A. muciniphila subsp. muciniphila	wza::Tn	Amuc_2077::Tn	MucT transposon mutant library	37337046
A. muciniphila subsp. muciniphila	Akk0096	wild-type strain	Fecal isolate from POMMS cohort	34006653
A. muciniphila subsp. communis	Akk1370	wild-type strain	Fecal isolate from POMMS cohort	34006653
A. muciniphila subsp. communis	Akk1570	wild-type strain	Fecal isolate from POMMS cohort	34006653
A. muciniphila subsp. communis	Akk1610	wild-type strain	Fecal isolate from POMMS cohort	34006653
A. massiliensis	Akk0580	wild-type strain	Fecal isolate from POMMS cohort	34006653
A. biwaensis	Akk0490	wild-type strain	Fecal isolate from POMMS cohort	34006653

## Sheet: TableS3
Table S3. Primer sequences used in this study.
Sequence (5'->3')	Purpose	Reference
CAGCACGTGAAGGTGGGGAC	Amplification of Akkermansia 16S rRNA to quantify Akkermansia fecal levels and as housekeeping gene for gene expression analysis	Collado et. al., 2007, DOI: 10.1128/AEM.01477-07
CCTTGCGGTTGGCTTCAGAT	Amplification of Akkermansia 16S rRNA to quantify Akkermansia fecal levels and as housekeeping gene for gene expression analysis	Collado et. al., 2007, DOI: 10.1128/AEM.01477-07
CCTTACGGGCCTTACGGATC	Akkermansia specific primers to check for Akkermansia presence in mouse experiments (amplifies rpsP (amuc_0271))	This study
ATCAGACTCAACCGTCAGGG	Akkermansia specific primers to check for Akkermansia presence in mouse experiments (amplifies rpsP (amuc_0271))	This study
GTCCTCTATATCCAGGATGTTTCC	RT-qPCR of wza (amuc_2077)	This study
CGATTTCAGACATGGCAAAGG	RT-qPCR of wza (amuc_2077)	This study
AAGCATTCTGCGGCAAACC	RT-qPCR of amuc_2081	This study
TTGTTCATGGCATCATAAATTCCC	RT-qPCR of amuc_2081	This study
GTATGGAGCAAGTGGAAGTCGTT	RT-qPCR of amuc_2095	This study
GGAGGAAGGTAGGCGGATTG	RT-qPCR of amuc_2095	This study
AATACTGGTCCCGCATCTCC	Amplification of inverton upstream of CPS1 for orientation assessment via restriction enzyme digest assay and qPCR	This study
TTGGTTCCGACAGGTAGGC	Amplification of inverton upstream of CPS1 for orientation assessment via restriction enzyme digest assay and qPCR	This study
TAAGGGATTACTATTGACACCG	qPCR analysis of orientation of inverton upstream of CPS1 in MucT	This study
TGCACCGCAAATCAATAAAACC	qPCR analysis of orientation of inverton upstream of CPS1 in Akk0096	This study
TTCCGAACTCGGGAATAATGAA	qPCR analysis of orientation of inverton upstream of CPS1 in Akk0096	This study
TCGTGCCTGGTTAACGGATT	qPCR analysis of orientation of inverton upstream of CPS1 in Akk0096	This study
GCGCGGGAATGATAAATAAG	qPCR analysis of orientation of inverton upstream of CPS1 in Akk0580	This study
AAGCGGCGCGGCAGAATTACC	qPCR analysis of orientation of inverton upstream of CPS1 in Akk0580	This study
CGCGCCTTAAAAAACTAAAAAAATTTA	qPCR analysis of orientation of inverton upstream of CPS1 in Akk0580	This study
CTTTAACGATTACTATTGACACCGG	qPCR analysis of orientation of inverton upstream of CPS1 in Akk0490	This study
GCGAGCAGGCTACTGATGAC	qPCR analysis of orientation of inverton upstream of CPS1 in Akk0490	This study
CCGGTGTCAATAGTAATCGTTAAAG	qPCR analysis of orientation of inverton upstream of CPS1 in Akk0490	This study
TCAAAACCAGCGAATCCGGAC	Confirmation of wzy::Tn (amuc_2086::Tn) mutant: 1.1kb PCR product for wild-type and 2.3kb for mutant	This study
GTCATAATCCGAGAGGACAGGG	Confirmation of wzy::Tn (amuc_2086::Tn) mutant: 1.1kb PCR product for wild-type and 2.3kb for mutant	This study
